# Supplementary material for: Growth factor supportive care for chemotherapy-induced neutropenia suppresses antitumour immunity in checkpoint blockade-responsive pancreatic cancer
Source: Immunother Adv. 2026 Jul 15;6(1):ltag013. doi: 10.1093/immadv/ltag013 (PMC13398997; doi:10.1093/immadv/ltag013)
Supplement: ltag013_Supplementary_Data [file ltag013_supplementary_data.zip]

Archive with 2 entries (2 files):
- Supplementary_Legends.docx
- Supplemental data combined FINAL.pdf
